# Supplementary material for: Identification and Isolation of α-Glucosidase Inhibitors from Siraitia grosvenorii Roots Using Bio-Affinity Ultrafiltration and Comprehensive Chromatography
Source: Int J Mol Sci. 2023 Jun 15;24(12):10178. doi: 10.3390/ijms241210178 (PMC10299727; doi:10.3390/ijms241210178)
Supplement: Supplementary file 1 [file ijms-24-10178-s001.zip]

Archive with 1 entries (1 files):
- ijms-2411049-supplementary.pdf
